# Supplementary material for: The mitochondrial genome of the firefly, Pyrocoelia amplissima (Olivier, 1886) (Coleoptera: Lampyridae) and its phylogenetic analysis
Source: Mitochondrial DNA B Resour. 2025 Jul 9;10(8):678–82. doi: 10.1080/23802359.2025.2468753 (PMC12243008; doi:10.1080/23802359.2025.2468753)
Supplement: TableS1.xls [file TMDN_A_2468753_SM6493.xls]

Region	A%	C%	G%	T%	A+T%	G+C%	AT_skew	GC_skew
Whole genome	43.02	13.89	9.21	33.89	76.90	23.10	0.119	-0.202
nad2	41.54	14.17	7.53	36.75	78.30	21.70	0.061	-0.306
cox1	31.88	16.75	15.00	36.36	68.25	31.75	-0.066	-0.055
cox2	37.41	15.76	10.75	36.08	73.49	26.51	0.018	-0.189
atp8	47.71	10.46	5.23	36.60	84.31	15.69	0.132	-0.333
atp6	35.98	16.01	9.40	38.62	74.60	25.40	-0.035	-0.260
cox3	34.31	14.41	13.27	38.01	72.32	27.68	-0.051	-0.041
nad3	36.08	18.47	9.09	36.36	72.44	27.56	-0.004	-0.340
nad5	28.08	8.52	13.87	49.53	77.61	22.39	-0.276	0.239
nad4	27.18	8.93	13.02	50.87	78.05	21.95	-0.304	0.186
nad4l	30.21	5.90	12.85	51.04	81.25	18.75	-0.256	0.370
nad6	43.00	11.83	6.71	38.46	81.46	18.54	0.056	-0.277
cob	36.23	16.30	11.34	36.14	72.36	27.64	0.001	-0.179
nad1	23.66	9.15	15.88	51.31	74.97	25.03	-0.369	0.269
rrnL	35.72	6.28	12.95	45.05	80.77	19.23	-0.116	0.347
rrnS	36.43	6.96	11.87	44.75	81.17	18.83	-0.103	0.261
OH	49.73	6.67	4.07	39.53	89.26	10.74	0.114	-0.242
