# Supplementary material for: The mitochondrial genome of the firefly, Pyrocoelia amplissima (Olivier, 1886) (Coleoptera: Lampyridae) and its phylogenetic analysis
Source: Mitochondrial DNA B Resour. 2025 Jul 9;10(8):678–82. doi: 10.1080/23802359.2025.2468753 (PMC12243008; doi:10.1080/23802359.2025.2468753)
Supplement: TableS2.xls [file TMDN_A_2468753_SM6490.xls]

## Sheet: TableS2
Feature	Strand	Position(start-end)	Length(bp)	Initiation_codon	Stop_codon	Anticodon	Intergenic_nucleotide
trnI	+	1-63	63			GAT	-3
trnQ	-	61-129	69			TTG	-1
trnM	+	129-193	65			CAT
nad2	+	194-1216	1023	ATC	TAA		1261
trnW	+	2478-2539	62			TCA	2
trnC	-	2542-2602	61			GCA	-1
trnY	-	2602-2663	62			GTA	-8
cox1	+	2656-4195	1540	ATT	T(AA)
trnL2	+	4196-4259	64			TAA
cox2	+	4260-4938	679	ATA	T(AA)
trnK	+	4939-5008	70			CTT	-2
trnD	+	5007-5069	63			GTC
atp8	+	5070-5222	153	ATT	TAA		-7
atp6	+	5216-5896	681	ATG	TAA		-11
cox3	+	5886-6669	784	ATG	T(AA)
trnG	+	6670-6732	63			TCC
nad3	+	6733-7084	352	ATA	T(AA)
trnA	+	7085-7148	64			TGC	-1
trnR	+	7148-7208	61			TCG	-1
trnN	+	7208-7270	63			GTT
trnS1	+	7271-7337	67			TCT
trnE	+	7338-7400	63			TTC	-2
trnF	-	7399-7460	62			GAA
nad5	-	7461-9162	1702	ATT	T(AA)
trnH	-	9163-9225	63			GTG
nad4	-	9226-10546	1321	ATG	T(AA)		-7
nad4l	-	10540-10827	288	ATG	TAA		1
trnT	+	10829-10890	62			TGT
trnP	-	10891-10954	64			TGG	1
nad6	+	10956-11462	507	ATC	TAA		-1
cob	+	11462-12590	1129	ATG	T(AA)
trnS2	+	12591-12657	67			TGA	16
nad1	-	12674-13624	951	TTG	TAG		1
trnL1	-	13626-13686	61			TAG
rrnL	-	13687-14929	1243
trnV	-	14930-14998	69			TAC
rrnS	-	14999-15731	733
OH	+	15732-17426	1695				-1
